# Supplementary material for: Antimicrobial resistance genes and antibiotic use in chronic lung disease: a bronchoscopy study of the lower airways microbiome
Source: BMJ Open Respir Res. 2026 Mar 25;13(1):e003864. doi: 10.1136/bmjresp-2025-003864 (PMC13034347; doi:10.1136/bmjresp-2025-003864)
Supplement: online supplemental table 1 [file bmjresp-13-1-s002.xlsx]

## Sheet: Ark1
Supplemental Table 1. Demographics of the study sample
	All	Controls	COPD	Asthma	Sarcoidosis	IPF	uILD
	n=263	n=100	n=93	n=13	n=34	n=12	n=11	p*
Sex, %								0.18
Women	42.6	43.0	47.3	53.9	23.5	33.3	54.5
Men	57.4	57.0	52.7	46.1	76.5	66.7	45.5
Age, %								<0.01
< 60 yrs	26.6	24.0	19.4	15.4	61.8	8.3	36.4
60-69.99 yrs	41.4	50.0	38.7	53.9	26.5	25.0	36.4
70+ yrs	31.9	26.0	41.9	30.8	11.8	66.7	27.3
Body composition, % **								0.03
Normal	72.1	75.8	62.4	92.3	79.4	83.3	63.6
Cachexia	11.5	10.1	19.4	7.7	0.0	8.3	0.0
Obese	16.4	14.1	18.3	0.0	20.6	8.3	36.4
Smoking, %								<0.01
Never	17.9	18.0	0.0	30.8	50.0	33.3	27.3
Ex	62.7	58.0	75.3	69.2	44.1	58.3	63.6
Current	19.4	24.0	24.7	0.0	5.9	8.3	9.1
Lung function
Mean (SD) FEV1 in percent predicted	83.2 (23.8)	104.3 (12.4)	61.5 (17.7)	91.1 (12.4)	85.2 (15.6)	76.8 (11.7)	67.8 (12.0)	<0.01
Mean (SD) FVC in percent predicted	101.2 (18.7)	112.2 (13.2)	97.1 (17.0)	105.3 (17.1)	98.2 (13.9)	74.2 (15.6)	70.2 (15.2)	<0.01
Mean (SD) DLCO in percent predicted †	79.3 (21.8)	96.3 (14.4)	69.1 (18.7)	91.5 (17.9)	88.1 (12.1)	55.1 (14.9)	54.2 (18.6)	<0.01
Antibiotic use prior to bronchoscopy, %								0.02
2-4 weeks	3.1	2.0	3.2	7.7	0.0	8.3	9.1
4 weeks-3 months	9.9	6.0	10.8	15.4	2.9	33.3	36.4
3-12 months	12.6	8.0	18.3	15.4	5.9	8.3	27.3
1-5 years	29.8	39.0	28.0	15.4	23.5	16.7	9.1
≥ 5 years	44.7	45.0	39.8	46.2	67.7	33.3	18.2
* Chi-square test, comparison between different disease categories and controls. For body composition Fishers exact test. For lung function, Kruskal Wallis comparison of medians.
** One person missing weight, thus n= 251 for body composition
† 76 persons missing DLCO, thus n = 176
