# Supplementary material for: Antimicrobial resistance genes and antibiotic use in chronic lung disease: a bronchoscopy study of the lower airways microbiome
Source: BMJ Open Respir Res. 2026 Mar 25;13(1):e003864. doi: 10.1136/bmjresp-2025-003864 (PMC13034347; doi:10.1136/bmjresp-2025-003864)
Supplement: online supplemental table 2 [file bmjresp-13-1-s003.xlsx]

## Sheet: Ark1
Supplemental Table 2. Presence (%) of any antibiotic resistance genes in broncheoalveolar lavage (BAL), by demographic factors
	All		Controls		COPD		Asthma		Sarcoidosis		IPF		uILD
	n=252	p*	n=100	p*	n=93	p*	n=13	p*	n=34	p*	n=12	p*	n=11	p*
Sex		0.08		0.17		0.35		0.10		0.68		1.00		0.55
Women	43.5		30.2		45.5		14.3		75.0		75.0		83.3
Men	54.2		43.9		55.1		66.7		61.5		87.5		60.0
Age		0.22		0.053		0.58		1.00		0.66		1.00		1.00
< 60 yrs	48.7		33.3		50.0		50.0		61.9		100.0		75.0
60-69.99 yrs	44.6		30.0		44.4		42.9		77.8		100.0		75.0
70+ yrs	57.1		57.7		56.4		25.0		50.0		75.0		66.7
Body composition		0.45		0.61		0.87		0.39		1.00		1.00		0.24
Normal	47.7		36.0		50.0		33.3		63.0		80.0		57.1
Cachexia	51.6		40.0		55.6		100		0.0		100.0		-
Obese	58.1		50.0		47.1		0.0		71.4		100.0		100.0
Smoking		0.73		0.99		0.76		0.11		0.86		0.15		1.00
Never	46.9		38.9		-		0.0		64.7		50.0		66.7
Ex	51.5		37.9		51.4		55.6		60.0		100.0		71.4
Current	46.2		37.5		47.8		-		100.0		100.0		100.0
Antibiotic use		0.02		0.61		0.42		0.29		1.00		0.46		0.15
≥ 1 year prior to bronchoscopy	45.2		36.9		47.6		25.0		64.5		66.7		12.5
< 1 year prior to bronchoscopy	62.0		43.8		56.7		60.0		66.7		100.0		87.5
* Chi-square test. In cases of groups < 5, Fisher's exact test was used
