# Supplementary material for: Antimicrobial resistance genes and antibiotic use in chronic lung disease: a bronchoscopy study of the lower airways microbiome
Source: BMJ Open Respir Res. 2026 Mar 25;13(1):e003864. doi: 10.1136/bmjresp-2025-003864 (PMC13034347; doi:10.1136/bmjresp-2025-003864)
Supplement: online supplemental table 3 [file bmjresp-13-1-s004.xlsx]

## Sheet: Ark1
Supplemental Table 3. Predictors of having ARG in BAL samples from COPD patients, estimated in multivariable logistic regression analyses
	Any ARG		Beta-lactam		Tetracycline		Macrolide
	OR	95% CI	OR	95% CI	OR	95% CI	OR	95% CI
Sex
Women	1		1		1		1
Men	1.92	(0.78-4.75)	2.19	(0.68-7.02)	2.86	(1.04-7.87)	3.14	(0.97-10.15)
Age
< 60 yrs	1		1		1		1
60-69.99 yrs	0.97	(0.28-3.32)	0.29	(0.06-1.39)	0.93	(0.24-3.55)	2.55	(0.51-12.7)
70+ yrs	1.18	(0.35-4.02)	0.80	(0.21-3.13)	1.31	(0.35-4.85)	2.13	(0.44-10.3)
Body composition
Normal	1		1		1		1
Cachexia	1.11	(0.34-3.59)	1.21	(0.30-4.82)	0.67	(0.19-2.31)	0.45	(0.11-1.94)
Obese	0.87	(0.27-2.81)	1.89	(0.44-8.07)	0.99	(0.28-3.53)	0.29	(0.05-1.62)
Smoking
Ex	1		1		1		1
Current	1.06	(0.36-3.13)	1.57	(0.42-5.75)	1.19	(0.39-3.70)	0.76	(0.20-2.91)
GOLD stage
I + II (>50 %)	1		1		1		1
III+IV (<50%)	0.42	(0.14-1.27)	0.38	(0.09-1.58)	0.84	(0.26-2.73)	0.51	(0.13-2.01)
Exacerbation rate last 12 months
0-1	1		1		1		1
2+	2.92	(0.53-16.2)	4.43	(0.64-30.7)	7.53	(1.29-43.82)	4.78	(0.75-30.4)
Inhaled steroid use
No	1		1		1		1
Yes	1.36	(0.50-3.69)	2.00	(0.58-6.89)	0.78	(0.27-2.31)	0.99	(0.29-3.40)
Antibiotic use
≥ 1 year prior to bronchoscopy	1		1		1		1
< 1 year prior to bronchoscopy	1.21	(0.43-3.44)	0.74	(0.19-2.94)	0.77	(0.25-2.46)	1.68	(0.49-5.74)
