# Supplementary material for: Antimicrobial resistance genes and antibiotic use in chronic lung disease: a bronchoscopy study of the lower airways microbiome
Source: BMJ Open Respir Res. 2026 Mar 25;13(1):e003864. doi: 10.1136/bmjresp-2025-003864 (PMC13034347; doi:10.1136/bmjresp-2025-003864)
Supplement: online supplemental table 4 [file bmjresp-13-1-s005.xlsx]

## Sheet: Suppl tbl 3
amr_class	amr_subclass	Uniprot id	Description
AMINOGLYCOSIDE	AMIKACIN/KANAMYCIN	P0A3Y5	Aminoglycoside 3'-phosphotransferase; APH(3')III; Kanamycin kinase, type III; Neomycin-kanamycin phosphotransferase type III
AMINOGLYCOSIDE	KANAMYCIN	E1U311	Aminoglycoside 3' phosphotransferase type I {ECO:0000313|EMBL:ACT83772.1}
AMINOGLYCOSIDE	STREPTOMYCIN	A0A127SPC8	Streptomycin adenylyltransferase {ECO:0000313|EMBL:AMP51890.1}
AMINOGLYCOSIDE	STREPTOMYCIN	A0A127T5G7	Adenylyltransferase AadA C-terminal domain-containing protein {ECO:0000259|Pfam:PF13427}
AMINOGLYCOSIDE	STREPTOMYCIN	A0A3G8EVL1	Aminoglycoside 3'-phosphotransferase {ECO:0000313|EMBL:AZF85730.1}
AMINOGLYCOSIDE	STREPTOMYCIN	A0A9Q1NBN6	Nucleotidyltransferase domain protein {ECO:0000313|EMBL:KCZ31677.1}
AMINOGLYCOSIDE	STREPTOMYCIN	K1SDV4	Aminoglycoside 6-adenylyltransferase {ECO:0000313|EMBL:EKC45556.1}
AMINOGLYCOSIDE	STREPTOMYCIN	T0L4Z4	StrA {ECO:0000313|EMBL:EQB59574.1}
BETA-LACTAM	BETA-LACTAM	A0A141RND2	BlaR1 peptidase M56 {ECO:0000313|EMBL:AMJ37453.1}
BETA-LACTAM	BETA-LACTAM	A0A269XEZ4	Uncharacterized protein {ECO:0000313|EMBL:PAK71840.1}
BETA-LACTAM	BETA-LACTAM	A0A2K4DEH3	BlaZ family class A beta-lactamase {ECO:0000313|EMBL:PNZ85209.1}
BETA-LACTAM	BETA-LACTAM	A0A2R4A9B5	Regulatory protein BlaR1 {ECO:0000313|EMBL:AVR61180.1}
BETA-LACTAM	BETA-LACTAM	A0A2R4A9C2	Adenosylmethionine decarboxylase {ECO:0000313|EMBL:AVR61181.1}
BETA-LACTAM	BETA-LACTAM	A0A3G2C899	Beta-lactamase {ECO:0000256|ARBA:ARBA00012865, ECO:0000256|RuleBase:RU361140}
BETA-LACTAM	BETA-LACTAM	A0A481SM72	beta-lactamase {ECO:0000256|ARBA:ARBA00012865}
BETA-LACTAM	BETA-LACTAM	A0A4Q4WQM4	Penicillin-binding protein transpeptidase domain-containing protein {ECO:0000259|Pfam:PF00905}
BETA-LACTAM	BETA-LACTAM	A0A5K7XXQ7	beta-lactamase {ECO:0000256|ARBA:ARBA00012865}
BETA-LACTAM	BETA-LACTAM	A0A6I3UFT5	Beta-lactamase {ECO:0000256|ARBA:ARBA00012865, ECO:0000256|RuleBase:RU361140}
BETA-LACTAM	BETA-LACTAM	C6GFR1	CfxA {ECO:0000313|EMBL:ACS36232.1}
BETA-LACTAM	BETA-LACTAM	E1KQY7	Beta-lactamase {ECO:0000256|ARBA:ARBA00012865, ECO:0000256|RuleBase:RU361140}
BETA-LACTAM	BETA-LACTAM	K1V5R6	beta-lactamase {ECO:0000256|ARBA:ARBA00012865}
BETA-LACTAM	BETA-LACTAM	P30899	Beta-lactamase
BETA-LACTAM	BETA-LACTAM	Q2FC60	Beta-lactamase {ECO:0000256|ARBA:ARBA00012865, ECO:0000256|RuleBase:RU361140}
BETA-LACTAM	BETA-LACTAM	Q52639	beta-lactamase {ECO:0000256|ARBA:ARBA00012865}
BETA-LACTAM	BETA-LACTAM	Q59514	Beta-lactamase BRO-1; Penicillinase
BETA-LACTAM	BETA-LACTAM	Q6UIU6	Beta-lactamase regulatory protein {ECO:0000313|EMBL:AAR12678.1}
BETA-LACTAM	BETA-LACTAM	Q79DR3	Beta-lactamase {ECO:0000256|ARBA:ARBA00012865, ECO:0000256|RuleBase:RU361140}
BETA-LACTAM	BETA-LACTAM	Q7WS03	Putative CfxA protein {ECO:0000313|EMBL:AAM34887.1}
BETA-LACTAM	BETA-LACTAM	Q7X162	CfxA protein {ECO:0000313|EMBL:AAO53289.1}
BETA-LACTAM	BETA-LACTAM	U3GH48	Penicillin-binding protein transpeptidase domain-containing protein {ECO:0000259|Pfam:PF00905}
BETA-LACTAM	BETA-LACTAM	W1W502	Penicillin-binding protein transpeptidase domain-containing protein {ECO:0000259|Pfam:PF00905}
BETA-LACTAM	BETA-LACTAM	X1JFM7	Beta-lactamase class A catalytic domain-containing protein {ECO:0000259|Pfam:PF13354}
BETA-LACTAM	BETA-LACTAM	X1K6D3	Beta-lactamase class A catalytic domain-containing protein {ECO:0000259|Pfam:PF13354}
BETA-LACTAM	BETA-LACTAM	X1L9N3	Beta-lactamase class A catalytic domain-containing protein {ECO:0000259|Pfam:PF13354}
BETA-LACTAM	BETA-LACTAM	X1P7G7	Beta-lactamase class A catalytic domain-containing protein {ECO:0000259|Pfam:PF13354}
BETA-LACTAM	BETA-LACTAM	X1Q2W8	Beta-lactamase class A catalytic domain-containing protein {ECO:0008006|Google:ProtNLM}
BETA-LACTAM	BETA-LACTAM	X1QJD2	beta-lactamase {ECO:0000256|ARBA:ARBA00012865}
BETA-LACTAM	CARBAPENEM	A0A0D5ZYH1	Beta-lactamase {ECO:0000256|ARBA:ARBA00012865, ECO:0000256|RuleBase:RU361140}
BETA-LACTAM	CARBAPENEM	Q6EZ46	Beta-lactamase {ECO:0000256|ARBA:ARBA00012865, ECO:0000256|RuleBase:RU361140}
BETA-LACTAM	CEPHALOSPORIN	A0A8B0SUE7	Class A beta-lactamase {ECO:0000313|EMBL:QTX14649.1}
BETA-LACTAM	CEPHALOSPORIN	L1PB72	Beta-lactamase {ECO:0000256|ARBA:ARBA00012865, ECO:0000256|RuleBase:RU361140}
BETA-LACTAM	CEPHALOSPORIN	Q84GI0	Beta-lactamase {ECO:0000256|ARBA:ARBA00018879, ECO:0000256|RuleBase:RU361140}
FOSFOMYCIN	FOSFOMYCIN	A0A343XAV0	Fosfomycin resistance protein FosA {ECO:0000313|EMBL:VDZ69861.1}; Glutathione transferase {ECO:0000313|EMBL:AWI97781.1}
GLYCOPEPTIDE	VANCOMYCIN	A0A173UKB0	Stage 0 sporulation protein A homolog {ECO:0000256|ARBA:ARBA00018672}
LINCOSAMIDE	LINCOSAMIDE	A0A413MA78	Lincosamide nucleotidyltransferase Lnu(AN2) {ECO:0000313|EMBL:RGZ18226.1}
LINCOSAMIDE/MACROLIDE/STREPTOGRAMIN	AZITHROMYCIN/CLINDAMYCIN/ERYTHROMYCIN/LINCOMYCIN/STREPTOGRAMIN	A0A087APD7	ErmX protein {ECO:0000313|EMBL:KFI60637.1}
LINCOSAMIDE/MACROLIDE/STREPTOGRAMIN	AZITHROMYCIN/CLINDAMYCIN/ERYTHROMYCIN/LINCOMYCIN/STREPTOGRAMIN	A0A1E8ZIN1	23S ribosomal RNA methyltransferase Erm {ECO:0000313|EMBL:OFK68606.1}
LINCOSAMIDE/MACROLIDE/STREPTOGRAMIN	AZITHROMYCIN/CLINDAMYCIN/ERYTHROMYCIN/LINCOMYCIN/STREPTOGRAMIN	A0A2I1MV22	23S ribosomal RNA methyltransferase Erm {ECO:0000313|EMBL:PKZ23980.1}
LINCOSAMIDE/MACROLIDE/STREPTOGRAMIN	AZITHROMYCIN/CLINDAMYCIN/ERYTHROMYCIN/LINCOMYCIN/STREPTOGRAMIN	J7Q2T4	Erythromycin resistance protein {ECO:0000313|EMBL:CCD32473.1}
LINCOSAMIDE/MACROLIDE/STREPTOGRAMIN	AZITHROMYCIN/CLINDAMYCIN/ERYTHROMYCIN/LINCOMYCIN/STREPTOGRAMIN	P16898	rRNA adenine N-6-methyltransferase; Erythromycin resistance protein; Macrolide-lincosamide-streptogramin B resistance protein
LINCOSAMIDE/MACROLIDE/STREPTOGRAMIN	CLINDAMYCIN/ERYTHROMYCIN/STREPTOGRAMIN	A0A140G9K2	Erythromycin resistance protein {ECO:0000313|EMBL:AMM71003.1}
LINCOSAMIDE/MACROLIDE/STREPTOGRAMIN	CLINDAMYCIN/ERYTHROMYCIN/STREPTOGRAMIN	A0A1C9VNS1	ErmB {ECO:0000313|EMBL:AOS89061.1}
LINCOSAMIDE/MACROLIDE/STREPTOGRAMIN	CLINDAMYCIN/ERYTHROMYCIN/STREPTOGRAMIN	A0A1S8JS31	Methyltransferase {ECO:0000313|EMBL:OOL70292.1}
LINCOSAMIDE/MACROLIDE/STREPTOGRAMIN	CLINDAMYCIN/ERYTHROMYCIN/STREPTOGRAMIN	A0A2Z4PJH0	Macrolide-lincosamide-streptogramin B resistance protein {ECO:0008006|Google:ProtNLM}
LINCOSAMIDE/MACROLIDE/STREPTOGRAMIN	CLINDAMYCIN/ERYTHROMYCIN/STREPTOGRAMIN	A0A3F3NKG7	rRNA adenine N-6-methyltransferase {ECO:0000313|EMBL:RBS25070.1}
LINCOSAMIDE/MACROLIDE/STREPTOGRAMIN	CLINDAMYCIN/ERYTHROMYCIN/STREPTOGRAMIN	A0A828ZSJ7	rRNA adenine N-6-methyltransferase {ECO:0000256|ARBA:ARBA00016505}; Macrolide-lincosamide-streptogramin B resistance protein {ECO:0000256|ARBA:ARBA00029941}
LINCOSAMIDE/MACROLIDE/STREPTOGRAMIN	CLINDAMYCIN/ERYTHROMYCIN/STREPTOGRAMIN	A0A9N7QTE6	Uncharacterized protein {ECO:0000313|EMBL:BDP55781.1}
LINCOSAMIDE/MACROLIDE/STREPTOGRAMIN	CLINDAMYCIN/MACROLIDE/STREPTOGRAMIN	A0A3G2C886	RR adenine N-6-methyltransferase {ECO:0000313|EMBL:AYM48563.1}
LINCOSAMIDE/MACROLIDE/STREPTOGRAMIN	CLINDAMYCIN/MACROLIDE/STREPTOGRAMIN	A0A418XRE3	23S ribosomal RNA methyltransferase Erm {ECO:0000313|EMBL:RJG15093.1}
LINCOSAMIDE/MACROLIDE/STREPTOGRAMIN	CLINDAMYCIN/MACROLIDE/STREPTOGRAMIN	A0A7C6JMX1	Methyltransferase domain-containing protein {ECO:0000313|EMBL:HHU97681.1}
LINCOSAMIDE/MACROLIDE/STREPTOGRAMIN	CLINDAMYCIN/MACROLIDE/STREPTOGRAMIN	P10337	rRNA adenine N-6-methyltransferase; Erythromycin resistance protein; Macrolide-lincosamide-streptogramin B resistance protein
LINCOSAMIDE/MACROLIDE/STREPTOGRAMIN	CLINDAMYCIN/MACROLIDE/STREPTOGRAMIN	Q09J90	Erythromycin resistance protein {ECO:0000313|EMBL:ABI75035.1}
LINCOSAMIDE/STREPTOGRAMIN	LINCOSAMIDE/STREPTOGRAMIN	A0A3P3QVB2	Lsa family ABC-F type ribosomal protection protein {ECO:0000313|EMBL:RRJ25144.1}
LINCOSAMIDE/STREPTOGRAMIN	LINCOSAMIDE/STREPTOGRAMIN	E0E1X1	ABC transporter, ATP-binding protein {ECO:0000313|EMBL:EFM65113.1}
LINCOSAMIDE/STREPTOGRAMIN	LINCOSAMIDE/STREPTOGRAMIN	G9X3J3	ABC transporter domain-containing protein {ECO:0000259|Pfam:PF00005}
LINCOSAMIDE/STREPTOGRAMIN	LINCOSAMIDE/STREPTOGRAMIN	U2QM17	ABC transporter domain-containing protein {ECO:0008006|Google:ProtNLM}
MACROLIDE	AZITHROMYCIN/ERYTHROMYCIN	A0A133NGA0	Major facilitator superfamily (MFS) profile domain-containing protein {ECO:0000259|PROSITE:PS50850}
MACROLIDE	AZITHROMYCIN/ERYTHROMYCIN	A0A3G2C7K9	MFS transporter {ECO:0008006|Google:ProtNLM}
MACROLIDE	AZITHROMYCIN/ERYTHROMYCIN	A0A3Q8S5V3	Macrolide efflux MFS transporter MefA {ECO:0000313|EMBL:AZK35978.1}
MACROLIDE	AZITHROMYCIN/ERYTHROMYCIN	A0A6G2DQK7	MFS transporter {ECO:0000313|EMBL:MTV91736.1}
MACROLIDE	AZITHROMYCIN/ERYTHROMYCIN	A0A6I3UZ69	MFS transporter {ECO:0000313|EMBL:MTV99779.1}
MACROLIDE	AZITHROMYCIN/ERYTHROMYCIN	A0A7X2Y2A3	MFS transporter {ECO:0000313|EMBL:MTW28626.1}
MACROLIDE	AZITHROMYCIN/ERYTHROMYCIN	A0A7X3C6F2	MFS transporter {ECO:0000313|EMBL:MTW28200.1}
MACROLIDE	AZITHROMYCIN/ERYTHROMYCIN	B1PR32	Macrolide-efflux protein {ECO:0000313|EMBL:ACA84057.1}
MACROLIDE	AZITHROMYCIN/ERYTHROMYCIN	E1LL30	Major facilitator superfamily (MFS) profile domain-containing protein {ECO:0000259|PROSITE:PS50850}
MACROLIDE	AZITHROMYCIN/ERYTHROMYCIN	Q2LH10	Macrolide-efflux protein {ECO:0000313|EMBL:ABC60098.1}
MACROLIDE	AZITHROMYCIN/ERYTHROMYCIN	S4HDJ3	Major facilitator superfamily (MFS) profile domain-containing protein {ECO:0000259|PROSITE:PS50850}
MACROLIDE	AZITHROMYCIN/ERYTHROMYCIN	V8BGI9	Major facilitator superfamily (MFS) profile domain-containing protein {ECO:0000259|PROSITE:PS50850}
MACROLIDE/STREPTOGRAMIN	AZITHROMYCIN/ERYTHROMYCIN/STREPTOGRAMIN	A0A081PMP8	ABC transporter family protein {ECO:0000313|EMBL:KEQ31971.1}
MACROLIDE/STREPTOGRAMIN	AZITHROMYCIN/ERYTHROMYCIN/STREPTOGRAMIN	A0A1V5TAQ3	Putative ABC transporter ATP-binding protein YjjK {ECO:0000313|EMBL:OQA63839.1}
MACROLIDE/STREPTOGRAMIN	AZITHROMYCIN/ERYTHROMYCIN/STREPTOGRAMIN	A0A6G2DWJ3	ATP-binding cassette domain-containing protein {ECO:0000313|EMBL:MTW25622.1}
MACROLIDE/STREPTOGRAMIN	AZITHROMYCIN/ERYTHROMYCIN/STREPTOGRAMIN	A0A6I3TE80	ATP-binding cassette domain-containing protein {ECO:0000313|EMBL:MTV69782.1}
MACROLIDE/STREPTOGRAMIN	AZITHROMYCIN/ERYTHROMYCIN/STREPTOGRAMIN	A0A6M3THE2	Msr family ABC-F type ribosomal protection protein {ECO:0000313|EMBL:QJD56684.1}
MACROLIDE/STREPTOGRAMIN	AZITHROMYCIN/ERYTHROMYCIN/STREPTOGRAMIN	C7G4V9	MsrD protein {ECO:0000313|EMBL:BAI22688.1}
MACROLIDE/STREPTOGRAMIN	AZITHROMYCIN/ERYTHROMYCIN/STREPTOGRAMIN	K1SVM5	Macrolide efflux pump {ECO:0000313|EMBL:EKC61738.1}
MACROLIDE/STREPTOGRAMIN	ERYTHROMYCIN/STREPTOGRAMIN	Q56202	21kDa product of the C-terminal of MsrB {ECO:0000313|EMBL:AAA26657.1}
NITROIMIDAZOLE	NITROIMIDAZOLE	U2NQD4	5-nitroimidazole antibiotic resistance protein NimB {ECO:0000313|EMBL:ERK40265.1}
PHENICOL	CHLORAMPHENICOL	A0A127SY10	Chloramphenicol acetyltransferase {ECO:0000256|RuleBase:RU000503}
PHENICOL	CHLORAMPHENICOL	A0A317ZPJ3	Chloramphenicol acetyltransferase {ECO:0000256|RuleBase:RU000503}
PHENICOL	CHLORAMPHENICOL	I4EN33	Chloramphenicol acetyltransferase {ECO:0000256|RuleBase:RU000503}
PHENICOL/QUINOLONE	PHENICOL/QUINOLONE	A0A141RAF3	ACR_tran {ECO:0000313|EMBL:AMJ32924.1}
PHENICOL/QUINOLONE	PHENICOL/QUINOLONE	A0A141RQE7	Uncharacterized protein {ECO:0000313|EMBL:AMJ38168.1}
PHENICOL/QUINOLONE	PHENICOL/QUINOLONE	A0A2J4P7C9	Multidrug efflux RND transporter permease subunit {ECO:0000313|EMBL:PLL12244.1}
PHENICOL/QUINOLONE	PHENICOL/QUINOLONE	A0A2X1SCY5	RND efflux system {ECO:0000313|EMBL:SPX54470.1}
PHENICOL/QUINOLONE	PHENICOL/QUINOLONE	A0A2X3EJV1	RND multidrug efflux transporter, Acriflavin resistance protein {ECO:0000313|EMBL:SQC44252.1}
QUINOLONE	QUINOLONE	A0A7D6FQ92	QnrB family quinolone resistance pentapeptide repeat protein {ECO:0000313|EMBL:QLP90153.1}
STREPTOTHRICIN	STREPTOTHRICIN	A0A1P8YRT6	Streptothricin acetyltransferase {ECO:0000313|EMBL:AQA26794.1}
STREPTOTHRICIN	STREPTOTHRICIN	A0A2S2F6M1	Streptothricin acetyltransferase {ECO:0000313|EMBL:AWL25902.1}
STREPTOTHRICIN	STREPTOTHRICIN	A0A5C5BQN2	Streptothricin acetyltransferase {ECO:0000313|EMBL:TNU88320.1}
STREPTOTHRICIN	STREPTOTHRICIN	A0A811ARK8	N-acetyltransferase domain-containing protein {ECO:0000259|PROSITE:PS51186}
STREPTOTHRICIN	STREPTOTHRICIN	P13018	Streptothricin acetyltransferase {ECO:0000250|UniProtKB:P37506}
SULFONAMIDE	SULFONAMIDE	A0A0M4F6H2	Sulfonamide resistance protein {ECO:0000313|EMBL:ALC74339.1}
TETRACYCLINE	TETRACYCLINE	A0A087CHF1	Tetracycline resistance protein {ECO:0000313|EMBL:KFI82701.1}
TETRACYCLINE	TETRACYCLINE	A0A087CP12	Elongation factor G {ECO:0000313|EMBL:KFI85012.1}
TETRACYCLINE	TETRACYCLINE	A0A0K1YXR1	TetM {ECO:0000313|EMBL:AKZ18226.1}
TETRACYCLINE	TETRACYCLINE	A0A127SAM4	Elongation Factor G domain-containing protein {ECO:0000259|Pfam:PF14492}
TETRACYCLINE	TETRACYCLINE	A0A127SCH4	Elongation Factor G domain-containing protein {ECO:0000259|Pfam:PF14492}
TETRACYCLINE	TETRACYCLINE	A0A127SHP6	Elongation Factor G domain-containing protein {ECO:0000259|Pfam:PF14492}
TETRACYCLINE	TETRACYCLINE	A0A127SHU4	Tetracycline resistance ribosomal protection protein {ECO:0008006|Google:ProtNLM}
TETRACYCLINE	TETRACYCLINE	A0A127SI60	Elongation factor G, domain IV {ECO:0000313|EMBL:AMP49521.1}
TETRACYCLINE	TETRACYCLINE	A0A127SJ35	Elongation factor G, domain IV {ECO:0000313|EMBL:AMP50096.1}
TETRACYCLINE	TETRACYCLINE	A0A127SJ68	Elongation factor Tu GTP binding domain protein {ECO:0000313|EMBL:AMP50125.1}
TETRACYCLINE	TETRACYCLINE	A0A127SJM9	Elongation factor Tu domain 2 {ECO:0000313|EMBL:AMP49513.1}
TETRACYCLINE	TETRACYCLINE	A0A127SKL4	Elongation factor G, domain IV {ECO:0000313|EMBL:AMP50402.1}
TETRACYCLINE	TETRACYCLINE	A0A127SMU5	Elongation factor Tu GTP binding domain protein {ECO:0000313|EMBL:AMP51257.1}
TETRACYCLINE	TETRACYCLINE	A0A127SNL0	Uncharacterized protein {ECO:0000313|EMBL:AMP51656.1}
TETRACYCLINE	TETRACYCLINE	A0A127SNU7	Elongation factor Tu GTP binding domain protein {ECO:0000313|EMBL:AMP51607.1}
TETRACYCLINE	TETRACYCLINE	A0A127SQL6	Elongation factor G C-terminus {ECO:0000313|EMBL:AMP51663.1}
TETRACYCLINE	TETRACYCLINE	A0A127SS90	TetM-TetW-TetO-TetS {ECO:0000313|EMBL:AMP52936.1}
TETRACYCLINE	TETRACYCLINE	A0A127ST19	Elongation factor Tu GTP binding domain protein {ECO:0000313|EMBL:AMP53206.1}
TETRACYCLINE	TETRACYCLINE	A0A127SV90	Elongation factor G C-terminus {ECO:0008006|Google:ProtNLM}
TETRACYCLINE	TETRACYCLINE	A0A127SWI7	Elongation factor Tu domain 2 {ECO:0000313|EMBL:AMP53763.1}
TETRACYCLINE	TETRACYCLINE	A0A127SXP9	Elongation factor G, domain IV {ECO:0000313|EMBL:AMP54214.1}
TETRACYCLINE	TETRACYCLINE	A0A127SXT0	Uncharacterized protein {ECO:0000313|EMBL:AMP54788.1}
TETRACYCLINE	TETRACYCLINE	A0A127SYH3	Elongation factor G C-terminus {ECO:0000313|EMBL:AMP55038.1}
TETRACYCLINE	TETRACYCLINE	A0A127T1L5	Elongation factor G C-terminus {ECO:0000313|EMBL:AMP55644.1}
TETRACYCLINE	TETRACYCLINE	A0A127T1X2	Elongation factor Tu GTP binding domain protein {ECO:0000313|EMBL:AMP56071.1}
TETRACYCLINE	TETRACYCLINE	A0A127T2T3	Elongation factor Tu GTP binding domain protein {ECO:0000313|EMBL:AMP56619.1}
TETRACYCLINE	TETRACYCLINE	A0A127T333	Small_GTP: small GTP-binding protein domain protein {ECO:0000313|EMBL:AMP56490.1}
TETRACYCLINE	TETRACYCLINE	A0A139PGR0	ABC-type multidrug transport system, ATPase and permease component {ECO:0000313|EMBL:KXT88686.1}
TETRACYCLINE	TETRACYCLINE	A0A139PHK2	ABC transporter, ATP-binding/permease protein {ECO:0000313|EMBL:KXT88690.1}
TETRACYCLINE	TETRACYCLINE	A0A141RNA9	Elongation factor G C-terminus {ECO:0000313|EMBL:AMJ37430.1}
TETRACYCLINE	TETRACYCLINE	A0A141RPI7	Small_GTP: small GTP-binding protein domain protein {ECO:0000313|EMBL:AMJ37858.1}
TETRACYCLINE	TETRACYCLINE	A0A141RPJ3	Elongation factor G, domain IV {ECO:0000313|EMBL:AMJ37864.1}
TETRACYCLINE	TETRACYCLINE	A0A174NAB5	Small GTP-binding protein {ECO:0000313|EMBL:CUP45682.1}
TETRACYCLINE	TETRACYCLINE	A0A1K1Q3Y0	Elongation Factor G, domain II {ECO:0000313|EMBL:SFW54395.1}
TETRACYCLINE	TETRACYCLINE	A0A1L1WIN7	Tetracycline resistance protein class Q {ECO:0000313|EMBL:AIU99725.1}
TETRACYCLINE	TETRACYCLINE	A0A1L5KGN2	Elongation factor G C-terminus {ECO:0000313|EMBL:APO27240.1}
TETRACYCLINE	TETRACYCLINE	A0A1L5L3Y8	EF-G: translation elongation factor {ECO:0000313|EMBL:APO35061.1}
TETRACYCLINE	TETRACYCLINE	A0A1L5L3Z1	Elongation factor G, domain IV {ECO:0000313|EMBL:APO35070.1}
TETRACYCLINE	TETRACYCLINE	A0A1Y3IFU7	Elongation factor EFG domain-containing protein {ECO:0000259|Pfam:PF00679}
TETRACYCLINE	TETRACYCLINE	A0A2U0QGA7	Tetracycline resistance ribosomal protection protein Tet(O) {ECO:0000313|EMBL:PVX05877.1}
TETRACYCLINE	TETRACYCLINE	A0A2Z6A9J9	TetB family tetracycline resistance MFS efflux pump {ECO:0000313|EMBL:BBC91077.1}
TETRACYCLINE	TETRACYCLINE	A0A380EDJ6	Tetracycline resistance protein TetM {ECO:0000313|EMBL:SUL32302.1}
TETRACYCLINE	TETRACYCLINE	A0A3E4VSB6	GTP-binding protein {ECO:0000313|EMBL:RGM31699.1}
TETRACYCLINE	TETRACYCLINE	A0A3G2C6Z4	Tetracycline resistance protein TetO {ECO:0000313|EMBL:AYM48114.1}
TETRACYCLINE	TETRACYCLINE	A0A3G2C791	Tetracycline resistance protein TetM from {ECO:0000313|EMBL:AYM48213.1}
TETRACYCLINE	TETRACYCLINE	A0A3G2C7C9	Tetracycline resistance protein TetM {ECO:0000313|EMBL:AYM48251.1}
TETRACYCLINE	TETRACYCLINE	A0A3G2C8G2	Tetracycline resistance protein TetM from {ECO:0000313|EMBL:AYM48580.1}
TETRACYCLINE	TETRACYCLINE	A0A3R6S5C4	Tetracycline resistance protein TetQ {ECO:0000256|ARBA:ARBA00013902}
TETRACYCLINE	TETRACYCLINE	A0A3S4M3M4	Multidrug ABC transporter ATP-binding protein {ECO:0000313|EMBL:VED67619.1}
TETRACYCLINE	TETRACYCLINE	A0A411KFY8	Tetracycline resistance protein {ECO:0000313|EMBL:QBC82932.1}
TETRACYCLINE	TETRACYCLINE	A0A413ISR2	Tetracycline resistance protein TetQ {ECO:0000256|ARBA:ARBA00013902}
TETRACYCLINE	TETRACYCLINE	A0A415HDF9	Tetracycline resistance ribosomal protection protein {ECO:0000313|EMBL:RHK87392.1}
TETRACYCLINE	TETRACYCLINE	A0A428HR06	Putative multidrug resistance ABC transporter ATP-binding/permease protein YheH {ECO:0000313|EMBL:RSJ98148.1}
TETRACYCLINE	TETRACYCLINE	A0A447Z5N0	Multidrug ABC transporter ATP-binding protein {ECO:0000313|EMBL:VED67620.1}
TETRACYCLINE	TETRACYCLINE	A0A4R0TNP1	Tetracycline resistance protein tetW {ECO:0000313|EMBL:TCE84452.1}
TETRACYCLINE	TETRACYCLINE	A0A564W5R9	Tetracycline resistance protein TetO {ECO:0000313|EMBL:VUX39342.1}
TETRACYCLINE	TETRACYCLINE	A0A5D3E7Y9	GTP-binding protein {ECO:0000313|EMBL:TYK31730.1}
TETRACYCLINE	TETRACYCLINE	A0A5T0PGC1	Tetracycline resistance ribosomal protection protein Tet(O) {ECO:0000313|EMBL:EAK1516165.1}
TETRACYCLINE	TETRACYCLINE	A0A645BI33	Tetracycline resistance protein TetM from transposon TnFO1 {ECO:0000313|EMBL:MPM65130.1}
TETRACYCLINE	TETRACYCLINE	A0A654UDE0	Tetracycline resistance protein TetM {ECO:0000313|EMBL:CGF67172.1}
TETRACYCLINE	TETRACYCLINE	A0A679H803	Tetracycline resistance protein TetQ {ECO:0008006|Google:ProtNLM}
TETRACYCLINE	TETRACYCLINE	A0A6B7PLX8	Tetracycline resistance protein class B {ECO:0000313|EMBL:QFU96151.1}
TETRACYCLINE	TETRACYCLINE	A0A6G0GL74	Tetracycline resistance protein TetQ {ECO:0000256|ARBA:ARBA00013902}
TETRACYCLINE	TETRACYCLINE	A0A6I3TBR7	Tetracycline resistance ribosomal protection protein {ECO:0000313|EMBL:MTV69537.1}
TETRACYCLINE	TETRACYCLINE	A0A6I3UAG3	Elongation factor EFG domain-containing protein {ECO:0000259|Pfam:PF00679}
TETRACYCLINE	TETRACYCLINE	A0A6I3UDP4	GTP-binding protein {ECO:0000313|EMBL:MTV94130.1}
TETRACYCLINE	TETRACYCLINE	A0A7G1IYK7	Tetracycline resistance ribosomal protection protein Tet(M) {ECO:0000313|EMBL:BCJ11343.1}
TETRACYCLINE	TETRACYCLINE	A0A7J0AR14	Tetracycline resistance protein TetM from transposon TnFO1 {ECO:0000313|EMBL:GFI39317.1}
TETRACYCLINE	TETRACYCLINE	A0A7R7FRP0	Tetracycline resistance protein TetM {ECO:0000313|EMBL:BCO07620.1}
TETRACYCLINE	TETRACYCLINE	A0A8A6LXN3	Tetracycline resistance protein class Q {ECO:0000313|EMBL:QTJ01909.1}
TETRACYCLINE	TETRACYCLINE	A0A8G0YLU5	Tetracycline resistance protein {ECO:0000313|EMBL:QYY49143.1}
TETRACYCLINE	TETRACYCLINE	A0A8G1DPR8	Tetracycline resistance protein {ECO:0000313|EMBL:QYY49144.1}
TETRACYCLINE	TETRACYCLINE	A0A929YFL7	Tetracycline resistance ribosomal protection protein Tet(32) {ECO:0000313|EMBL:MBF1027694.1}
TETRACYCLINE	TETRACYCLINE	A0A930RXR4	ATP-binding cassette domain-containing protein {ECO:0000313|EMBL:MBF1732493.1}
TETRACYCLINE	TETRACYCLINE	A0A930RYD0	ATP-binding cassette domain-containing protein {ECO:0000313|EMBL:MBF1732065.1}
TETRACYCLINE	TETRACYCLINE	A0A930RYF8	ABC transporter ATP-binding protein {ECO:0000313|EMBL:MBF1727196.1}
TETRACYCLINE	TETRACYCLINE	A0A930WR08	ABC transporter ATP-binding protein {ECO:0000313|EMBL:MBF1727238.1}
TETRACYCLINE	TETRACYCLINE	A0A930WRV5	ATP-binding cassette domain-containing protein {ECO:0000313|EMBL:MBF1727237.1}
TETRACYCLINE	TETRACYCLINE	A0A949NDE7	Tetracycline resistance ribosomal protection protein {ECO:0000313|EMBL:MBU9739742.1}
TETRACYCLINE	TETRACYCLINE	A0A9N7QYT7	Uncharacterized protein {ECO:0000313|EMBL:BDP58167.1}
TETRACYCLINE	TETRACYCLINE	A3QT96	Ribosomal protection type tetracycline resistance protein {ECO:0000313|EMBL:ABG36114.2}; Tet32 {ECO:0000313|EMBL:ABV82122.1}
TETRACYCLINE	TETRACYCLINE	A6NAP0	Tetracycline resistance protein {ECO:0000313|EMBL:ABR22527.1}
TETRACYCLINE	TETRACYCLINE	A9CTC6	Tetracycline resistance protein {ECO:0000313|EMBL:BAF95547.1}
TETRACYCLINE	TETRACYCLINE	C0BSY3	Elongation factor G domain protein {ECO:0000313|EMBL:EEG70484.1}
TETRACYCLINE	TETRACYCLINE	C4NFK0	TetO {ECO:0000313|EMBL:ACQ85278.1}
TETRACYCLINE	TETRACYCLINE	C8C126	TetW {ECO:0000313|EMBL:ACT97609.1}
TETRACYCLINE	TETRACYCLINE	E1NN78	GTP-binding domain protein {ECO:0000313|EMBL:EFO69518.1}
TETRACYCLINE	TETRACYCLINE	E1NSV8	GTP-binding domain protein {ECO:0000313|EMBL:EFO70788.1}
TETRACYCLINE	TETRACYCLINE	E1NU83	Elongation factor G domain protein {ECO:0000313|EMBL:EFO70334.1}
TETRACYCLINE	TETRACYCLINE	E5VKL9	Elongation factor G {ECO:0000313|EMBL:EFV16581.1}
TETRACYCLINE	TETRACYCLINE	F5VW55	Elongation factor G, domain IV {ECO:0000313|EMBL:EGL86972.1}
TETRACYCLINE	TETRACYCLINE	K0C2H0	TetM {ECO:0000313|EMBL:AFT65573.1}
TETRACYCLINE	TETRACYCLINE	K8MXX5	ABC transporter ATP-binding protein {ECO:0008006|Google:ProtNLM}
TETRACYCLINE	TETRACYCLINE	P11131	Tetracycline resistance protein TetM from transposon Tn1545
TETRACYCLINE	TETRACYCLINE	Q08425	Tetracycline resistance protein TetQ; TetA(Q)2
TETRACYCLINE	TETRACYCLINE	Q0ZPG3	Tetracycline resistance {ECO:0000313|EMBL:ABC61424.1}
TETRACYCLINE	TETRACYCLINE	Q47810	Tetracycline resistance protein TetM from transposon TnFO1
TETRACYCLINE	TETRACYCLINE	Q52360	Tetracycline resistance protein TetQ
TETRACYCLINE	TETRACYCLINE	Q6T1F7	Tetracycline resistance protein {ECO:0000313|EMBL:AAR22500.1}
TETRACYCLINE	TETRACYCLINE	Q84FH1	Tetracycline resistance protein {ECO:0000313|EMBL:AAO42740.1}
TETRACYCLINE	TETRACYCLINE	Q84GG5	Putative tetracycline resistance protein {ECO:0000313|EMBL:AAO16474.1}
TETRACYCLINE	TETRACYCLINE	Q8GN34	Tetracycline resistance protein Tet37 {ECO:0000313|EMBL:AAN28721.1}
TETRACYCLINE	TETRACYCLINE	Q93T76	Tetracycline resistance protein {ECO:0000313|EMBL:AAK48944.1}
TETRACYCLINE	TETRACYCLINE	T0TUL6	ABC-type multidrug transport system, ATPaseandpermease component {ECO:0000313|EMBL:EQC77025.1}
TETRACYCLINE	TETRACYCLINE	T0V5F5	Uncharacterized protein {ECO:0000313|EMBL:EQC77024.1}
TETRACYCLINE	TETRACYCLINE	T0VC06	ABC-type multidrug transport system, ATPaseandpermease component {ECO:0000313|EMBL:EQC77023.1}
TETRACYCLINE	TETRACYCLINE	W1YM86	Elongation factor G, protein {ECO:0000313|EMBL:ETJ43441.1}
TETRACYCLINE	TETRACYCLINE	W1YMX1	Tetracycline resistance protein tetM {ECO:0000313|EMBL:ETJ42549.1}
TETRACYCLINE	TETRACYCLINE	X2KYR0	Translation elongation factor EFG/EF2 domain-containing protein {ECO:0000259|SMART:SM00889}
TRIMETHOPRIM	TRIMETHOPRIM	Q5HFZ7	Dihydrofolate reductase
